# Supplementary material for: VertexWiseR: A package for simplified vertex-wise analyses of whole-brain and hippocampal surfaces in R
Source: Imaging Neurosci (Camb). 2024 Nov 14;2:imag-2-00372. doi: 10.1162/imag_a_00372 (PMC12330379; doi:10.1162/imag_a_00372)
Supplement: Supplementary Material 1 [file imag_a_00372-supp1.zip]

Archive with 3 entries (3 files):
- imag_a_00372-supp1.html
- imag_a_00372-supp2.html
- imag_a_00372-supp3.pdf
